# Supplementary material for: PD1+ T Regulatory Cells Are Not Sufficient to Protect from Gestational Hypertension
Source: Int J Mol Sci. 2025 Mar 21;26(7):2860. doi: 10.3390/ijms26072860 (PMC11988647; doi:10.3390/ijms26072860)
Supplement: Supplementary file 1 [file ijms-26-02860-s001.zip]

Archive with 1 entries (1 files):
- ijms-3465484-supplementary.pdf
